# Supplementary material for: Sustainable Biochar–Alumina Composites for Electroanalytical Sensing of Herbicide and Antibiotic
Source: J Xenobiot. 2025 Nov 10;15(6):191. doi: 10.3390/jox15060191 (PMC12641625; doi:10.3390/jox15060191)
Supplement: Supplementary file 1 [file jox-15-00191-s001.zip]

Archive with 1 entries (1 files):
- jox-3956768-supplementary.pdf
